# Supplementary material for: Gut microbiota–derived metabolite trimethylamine-N-oxide and multiple health outcomes: an umbrella review and updated meta-analysis
Source: Am J Clin Nutr. 2022 Mar 28;116(1):230–43. doi: 10.1093/ajcn/nqac074 (PMC9257469; doi:10.1093/ajcn/nqac074)
Supplement: nqac074_Supplemental_File [file nqac074_supplemental_file.zip]

Archive with 6 entries (6 files):
- Supplementary Figure 15-19.docx
- Supplementary Figure 20-23.docx
- Supplementary Figure 9-14.docx
- Supplementary Figure1-2.docx
- Supplementary Figures 3-8.docx
- Supplementary table 1224-Xue.docx
